# Supplementary material for: ARL3 is downregulated and acts as a prognostic biomarker in glioma
Source: J Transl Med. 2019 Jun 24;17:210. doi: 10.1186/s12967-019-1914-3 (PMC6591946; doi:10.1186/s12967-019-1914-3)
Supplement: Supplementary file 5 — Additional file 5: Table S4. ARL3-related biological terms in GBM via GSVA. [file 12967_2019_1914_MOESM5_ESM.xlsx]

## Sheet: Sheet1
id	logFC	AveExpr	t	P.Value	adj.P.Val	B
GO_TISSUE_DEVELOPMENT	0.336638	0.0306798	15.8185	1.63445e-46	8.48279e-44	94.9626
GO_REGULATION_OF_INTRACELLULAR_SIGNAL_TRANSDUCTION	0.226814	0.0180503	15.6893	6.5987e-46	3.41813e-43	93.5777
GO_REGULATION_OF_CELLULAR_COMPONENT_MOVEMENT	0.318486	0.0332749	15.5118	4.45872e-45	2.30516e-42	91.6817
GO_POSITIVE_REGULATION_OF_LOCOMOTION	0.376624	0.0325266	15.1431	2.29835e-43	1.18595e-40	87.7698
GO_RESPONSE_TO_EXTERNAL_STIMULUS	0.269572	0.0257331	15.0192	8.57871e-43	4.41803e-40	86.463
GO_AMINOGLYCAN_METABOLIC_PROCESS	0.370162	0.0190865	14.8376	5.86189e-42	3.01301e-39	84.5563
GO_CIRCULATORY_SYSTEM_PROCESS	0.29702	0.0329126	14.7498	1.47873e-41	7.5859e-39	83.6384
GO_REGULATION_OF_CELL_DIFFERENTIATION	0.201276	0.0178235	14.5931	7.67608e-41	3.93015e-38	82.0046
GO_BLOOD_VESSEL_MORPHOGENESIS	0.354192	0.0238691	14.553	1.16878e-40	5.97245e-38	81.5875
GO_RESPONSE_TO_OXYGEN_CONTAINING_COMPOUND	0.219632	0.0182204	14.5183	1.67947e-40	8.56529e-38	81.2279
GO_BIOLOGICAL_ADHESION	0.24044	0.0266314	14.4839	2.40837e-40	1.22586e-37	80.8704
GO_CIRCULATORY_SYSTEM_DEVELOPMENT	0.328202	0.0161224	14.3844	6.79883e-40	3.45381e-37	79.841
GO_REGULATION_OF_ANATOMICAL_STRUCTURE_MORPHOGENESIS	0.2397	0.02497	14.3413	1.06483e-39	5.39869e-37	79.3959
GO_POSITIVE_REGULATION_OF_PROTEOLYSIS	0.318011	0.0206576	14.3343	1.14577e-39	5.79759e-37	79.3233
GO_POSITIVE_REGULATION_OF_PROTEIN_METABOLIC_PROCESS	0.241841	0.0170843	14.2691	2.25604e-39	1.1393e-36	78.6513
GO_MUSCLE_STRUCTURE_DEVELOPMENT	0.363593	0.0229495	14.2346	3.22637e-39	1.62609e-36	78.2964
GO_VASCULATURE_DEVELOPMENT	0.344929	0.0216575	14.2107	4.1365e-39	2.08066e-36	78.05
GO_EXTRACELLULAR_STRUCTURE_ORGANIZATION	0.448159	0.0340338	14.2009	4.57836e-39	2.29834e-36	77.9493
GO_POSITIVE_REGULATION_OF_INTRACELLULAR_SIGNAL_TRANSDUCTION	0.251494	0.0204361	14.1798	5.6958e-39	2.85359e-36	77.7327
GO_PLATELET_DEGRANULATION	0.395335	0.0385875	14.1395	8.63962e-39	4.31981e-36	77.3195
GO_EPITHELIUM_DEVELOPMENT	0.28242	0.0335071	14.0478	2.22823e-38	1.11188e-35	76.3799
GO_ACTIN_FILAMENT_BASED_PROCESS	0.269412	0.0155001	14.0335	2.58127e-38	1.28547e-35	76.234
GO_RESPONSE_TO_WOUNDING	0.343466	0.0398505	13.9764	4.65005e-38	2.31107e-35	75.6503
GO_CELL_MOTILITY	0.316235	0.0217195	13.9697	4.97884e-38	2.46951e-35	75.5825
GO_POSITIVE_REGULATION_OF_RESPONSE_TO_STIMULUS	0.238789	0.0170021	13.9593	5.54438e-38	2.74447e-35	75.4759
GO_WOUND_HEALING	0.355727	0.0394188	13.8118	2.51543e-37	1.24011e-34	73.9762
GO_TISSUE_MORPHOGENESIS	0.369681	0.0285208	13.7795	3.49915e-37	1.72158e-34	73.6489
GO_MULTICELLULAR_ORGANISMAL_MACROMOLECULE_METABOLIC_PROCESS	0.468803	0.0282072	13.7558	4.46192e-37	2.1908e-34	73.4079
GO_MULTICELLULAR_ORGANISM_METABOLIC_PROCESS	0.468803	0.0282072	13.7558	4.46192e-37	2.1908e-34	73.4079
GO_AMINOGLYCAN_CATABOLIC_PROCESS	0.384112	0.0274126	13.6383	1.47712e-36	7.22314e-34	72.2209
GO_CELL_SUBSTRATE_ADHESION	0.381123	0.0418199	13.587	2.48899e-36	1.21462e-33	71.7036
GO_CONNECTIVE_TISSUE_DEVELOPMENT	0.381439	0.0301012	13.4968	6.21071e-36	3.02461e-33	70.797
GO_CELL_JUNCTION_ASSEMBLY	0.363743	0.0329157	13.493	6.4528e-36	3.13606e-33	70.7591
GO_LOCOMOTION	0.257557	0.0183544	13.4926	6.4775e-36	3.14159e-33	70.7553
GO_PROTEOLYSIS	0.309172	0.0175811	13.4368	1.13919e-35	5.51367e-33	70.1956
GO_MUCOPOLYSACCHARIDE_METABOLIC_PROCESS	0.344995	0.0186697	13.4351	1.15851e-35	5.59559e-33	70.1789
GO_REGULATION_OF_CHEMOTAXIS	0.356428	0.0337443	13.315	3.88644e-35	1.87326e-32	68.979
GO_SINGLE_ORGANISM_CELL_ADHESION	0.300617	0.0301674	13.2904	4.97599e-35	2.39345e-32	68.734
GO_ANATOMICAL_STRUCTURE_FORMATION_INVOLVED_IN_MORPHOGENESIS	0.265504	0.0160678	13.2015	1.21325e-34	5.79931e-32	67.8505
GO_MACROMOLECULE_CATABOLIC_PROCESS	0.272182	0.0157879	13.2005	1.22516e-34	5.84399e-32	67.8408
GO_POSITIVE_REGULATION_OF_MULTICELLULAR_ORGANISMAL_PROCESS	0.233155	0.0188996	13.1932	1.31874e-34	6.27718e-32	67.7679
GO_MOVEMENT_OF_CELL_OR_SUBCELLULAR_COMPONENT	0.223799	0.0146357	13.1653	1.74348e-34	8.28151e-32	67.4911
GO_ORGAN_MORPHOGENESIS	0.30938	0.0259567	13.141	2.22232e-34	1.05338e-31	67.2506
GO_CELL_ACTIVATION	0.290513	0.0266574	13.1	3.34621e-34	1.58276e-31	66.8449
GO_SKELETAL_SYSTEM_DEVELOPMENT	0.287105	0.0236657	13.0937	3.56303e-34	1.67819e-31	66.7826
GO_REGULATION_OF_CELL_ADHESION	0.289428	0.0361482	13.0859	3.85142e-34	1.81017e-31	66.7055
GO_RESPONSE_TO_LIPID	0.273642	0.033498	13.0147	7.82485e-34	3.66986e-31	66.0029
GO_TUBE_MORPHOGENESIS	0.378685	0.0280474	12.9151	2.10206e-33	9.83764e-31	65.0235
GO_ANGIOGENESIS	0.323939	0.0235719	12.8331	4.7263e-33	2.20718e-30	64.2206
GO_POSITIVE_REGULATION_OF_RESPONSE_TO_EXTERNAL_STIMULUS	0.289883	0.0185934	12.8255	5.09458e-33	2.37407e-30	64.1462
GO_CARTILAGE_DEVELOPMENT	0.361183	0.0284268	12.8228	5.23267e-33	2.43319e-30	64.1197
GO_RESPONSE_TO_MOLECULE_OF_BACTERIAL_ORIGIN	0.401105	0.0342621	12.7942	6.93666e-33	3.21861e-30	63.8403
GO_MORPHOGENESIS_OF_AN_EPITHELIUM	0.350364	0.0274383	12.7921	7.0835e-33	3.27966e-30	63.8196
GO_OSTEOBLAST_DIFFERENTIATION	0.354218	0.0351508	12.7202	1.43684e-32	6.63819e-30	63.1187
GO_RESPONSE_TO_ACID_CHEMICAL	0.286171	0.0224868	12.7083	1.61435e-32	7.44213e-30	63.0033
GO_EMBRYO_DEVELOPMENT	0.256457	0.0182787	12.6694	2.36544e-32	1.0881e-29	62.6247
GO_REPRODUCTIVE_SYSTEM_DEVELOPMENT	0.358286	0.0257747	12.6553	2.71623e-32	1.24675e-29	62.4877
GO_CARBOHYDRATE_DERIVATIVE_CATABOLIC_PROCESS	0.305836	0.0185085	12.6331	3.37594e-32	1.54618e-29	62.2723
GO_MITOTIC_CELL_CYCLE	-0.279359	-0.0356929	-12.6134	4.09298e-32	1.8664e-29	62.0814
GO_RESPONSE_TO_HORMONE	0.216901	0.0293805	12.6015	4.59777e-32	2.08739e-29	61.9662
GO_CELLULAR_RESPONSE_TO_LIPID	0.272432	0.0295761	12.5514	7.50091e-32	3.39791e-29	61.4813
GO_IN_UTERO_EMBRYONIC_DEVELOPMENT	0.309784	0.0200704	12.511	1.11201e-31	5.02629e-29	61.0912
GO_IMMUNE_SYSTEM_PROCESS	0.242437	0.0227978	12.477	1.54755e-31	6.97944e-29	60.7637
GO_EPITHELIAL_CELL_DEVELOPMENT	0.258313	0.0290249	12.4182	2.73968e-31	1.23012e-28	60.1979
GO_EMBRYO_DEVELOPMENT_ENDING_IN_BIRTH_OR_EGG_HATCHING	0.298076	0.0210697	12.3874	3.69289e-31	1.65442e-28	59.9021
GO_REGULATION_OF_CELL_PROLIFERATION	0.242	0.0237312	12.3568	4.96791e-31	2.22065e-28	59.6083
GO_RESPONSE_TO_BIOTIC_STIMULUS	0.314501	0.0304303	12.3049	8.19758e-31	3.64792e-28	59.1121
GO_REGULATION_OF_VASCULATURE_DEVELOPMENT	0.356218	0.0343527	12.2122	2.00372e-30	8.87648e-28	58.2268
GO_OSSIFICATION	0.288487	0.0200993	12.1986	2.28143e-30	1.00611e-27	58.0983
GO_REGULATION_OF_MAP_KINASE_ACTIVITY	0.270523	0.0157431	12.1712	2.96998e-30	1.30679e-27	57.837
GO_CELL_CYCLE	-0.221236	-0.0255286	-12.1502	3.63237e-30	1.59461e-27	57.6376
GO_REGULATION_OF_CYTOKINE_PRODUCTION	0.306026	0.0188494	12.1406	3.98019e-30	1.74332e-27	57.547
GO_RESPONSE_TO_ALCOHOL	0.221625	0.0201141	12.1155	5.06477e-30	2.2133e-27	57.3084
GO_LEUKOCYTE_MIGRATION	0.324982	0.036313	12.0776	7.27641e-30	3.17251e-27	56.9495
GO_RESPONSE_TO_BACTERIUM	0.357986	0.026563	12.0596	8.63557e-30	3.75647e-27	56.7799
GO_SMALL_GTPASE_MEDIATED_SIGNAL_TRANSDUCTION	-0.30203	-0.0259904	-12.0177	1.2877e-29	5.58862e-27	56.3842
GO_REGULATION_OF_CELL_SUBSTRATE_ADHESION	0.290125	0.0313548	11.9935	1.62159e-29	7.00527e-27	56.1559
GO_EMBRYONIC_MORPHOGENESIS	0.318396	0.0184032	11.9782	1.87604e-29	8.08573e-27	56.0116
GO_CELL_JUNCTION_ORGANIZATION	0.261397	0.0218977	11.9526	2.3924e-29	1.02873e-26	55.7708
GO_REGULATION_OF_PROTEIN_SERINE_THREONINE_KINASE_ACTIVITY	0.22358	0.0154593	11.9077	3.66392e-29	1.56449e-26	55.3487
GO_RNA_PROCESSING	-0.295722	-0.0539303	-11.8656	5.45463e-29	2.32367e-26	54.9547
GO_PROTEIN_MATURATION	0.325646	0.0278519	11.8557	5.98942e-29	2.5455e-26	54.8621
GO_RESPONSE_TO_STEROID_HORMONE	0.220321	0.0328222	11.8294	7.68285e-29	3.25753e-26	54.6155
GO_ENDOCYTOSIS	0.232242	0.0268008	11.8262	7.91483e-29	3.34797e-26	54.5861
GO_CELL_CYCLE_PROCESS	-0.230104	-0.0306162	-11.798	1.03282e-28	4.35848e-26	54.3226
GO_NEGATIVE_REGULATION_OF_CELL_DEATH	0.20998	0.0201811	11.7927	1.08633e-28	4.57344e-26	54.2726
GO_PLATELET_ACTIVATION	0.310754	0.0233254	11.7822	1.1991e-28	5.0362e-26	54.1748
GO_TAXIS	0.214159	0.020645	11.7326	1.91157e-28	7.99036e-26	53.713
GO_REGULATION_OF_BODY_FLUID_LEVELS	0.232198	0.0255755	11.7013	2.56582e-28	1.06995e-25	53.4216
GO_IMMUNE_SYSTEM_DEVELOPMENT	0.25456	0.0200224	11.6117	5.93468e-28	2.45696e-25	52.5915
GO_REGULATION_OF_PROTEOLYSIS	0.253852	0.0251635	11.5844	7.65566e-28	3.16179e-25	52.3394
GO_TUBE_DEVELOPMENT	0.275686	0.0274821	11.5812	7.89035e-28	3.25082e-25	52.3095
GO_HEART_DEVELOPMENT	0.264498	0.0133086	11.5798	7.99482e-28	3.28587e-25	52.2965
GO_INFLAMMATORY_RESPONSE	0.346204	0.041896	11.5599	9.61781e-28	3.93369e-25	52.1136
GO_NEGATIVE_REGULATION_OF_MULTICELLULAR_ORGANISMAL_PROCESS	0.217999	0.0242774	11.4989	1.69673e-27	6.88872e-25	51.5517
GO_ORGANONITROGEN_COMPOUND_CATABOLIC_PROCESS	0.202132	0.0135251	11.4967	1.73163e-27	7.01311e-25	51.5315
GO_POSITIVE_REGULATION_OF_CELL_PROLIFERATION	0.223138	0.0242194	11.4825	1.97623e-27	7.96421e-25	51.4007
GO_CHROMATIN_ORGANIZATION	-0.306378	-0.0480093	-11.4489	2.697e-27	1.08419e-24	51.093
GO_POSITIVE_REGULATION_OF_DEFENSE_RESPONSE	0.259588	0.0101805	11.4379	2.98655e-27	1.19761e-24	50.992
GO_REGULATION_OF_PEPTIDASE_ACTIVITY	0.287997	0.0227463	11.4303	3.20656e-27	1.28262e-24	50.9217
GO_REGULATION_OF_ERK1_AND_ERK2_CASCADE	0.272074	0.0281926	11.4295	3.23033e-27	1.2889e-24	50.9144
GO_POSITIVE_REGULATION_OF_I_KAPPAB_KINASE_NF_KAPPAB_SIGNALING	0.365942	0.035905	11.4059	4.01834e-27	1.59528e-24	50.6983
GO_POSITIVE_REGULATION_OF_MAPK_CASCADE	0.229398	0.01999	11.3494	6.76464e-27	2.6788e-24	50.1829
GO_RESPONSE_TO_REACTIVE_OXYGEN_SPECIES	0.235726	0.0168779	11.3378	7.52706e-27	2.97319e-24	50.0772
GO_GLYCOPROTEIN_METABOLIC_PROCESS	0.269014	0.015129	11.3275	8.28154e-27	3.26293e-24	49.9826
GO_REGULATION_OF_ACTIN_FILAMENT_BASED_PROCESS	0.211375	0.00572161	11.3175	9.07699e-27	3.56726e-24	49.8919
GO_UROGENITAL_SYSTEM_DEVELOPMENT	0.304837	0.0335126	11.2687	1.42091e-26	5.56999e-24	49.4484
GO_LEUKOCYTE_CELL_CELL_ADHESION	0.315567	0.0317587	11.233	1.97184e-26	7.70989e-24	49.1242
GO_POSITIVE_REGULATION_OF_PEPTIDASE_ACTIVITY	0.260919	0.0109107	11.2287	2.05089e-26	7.99849e-24	49.0853
GO_MICROTUBULE_BASED_PROCESS	-0.227928	-0.0221351	-11.2235	2.15035e-26	8.34337e-24	49.0384
GO_POSITIVE_REGULATION_OF_CYTOKINE_PRODUCTION	0.315731	0.0195831	11.2188	2.24434e-26	8.68558e-24	48.9961
GO_ORGANELLE_FISSION	-0.25864	-0.0286697	-11.1701	3.50233e-26	1.3449e-23	48.5558
GO_COFACTOR_METABOLIC_PROCESS	-0.290308	-0.0252924	-11.0695	8.75486e-26	3.35311e-23	47.6493
GO_REGULATION_OF_I_KAPPAB_KINASE_NF_KAPPAB_SIGNALING	0.295045	0.0246384	11.042	1.12292e-25	4.28954e-23	47.4031
GO_REGULATION_OF_EXTRINSIC_APOPTOTIC_SIGNALING_PATHWAY	0.324959	0.0295782	11.0345	1.20273e-25	4.58241e-23	47.3352
GO_LEUKOCYTE_ACTIVATION	0.264363	0.0264627	11.0246	1.31569e-25	4.99963e-23	47.2464
GO_GROWTH	0.217493	0.0221576	11.0117	1.47805e-25	5.58704e-23	47.1313
GO_POSITIVE_REGULATION_OF_IMMUNE_SYSTEM_PROCESS	0.270836	0.0257972	10.99	1.79921e-25	6.78301e-23	46.9368
GO_REGULATION_OF_SYNAPTIC_PLASTICITY	-0.29734	-0.0306823	-10.9887	1.81971e-25	6.8421e-23	46.9256
GO_EPITHELIAL_CELL_DIFFERENTIATION	0.20382	0.032651	10.8858	4.59837e-25	1.71519e-22	46.0086
GO_POSITIVE_REGULATION_OF_MAP_KINASE_ACTIVITY	0.247516	0.0116756	10.8814	4.78558e-25	1.78024e-22	45.9691
GO_REGULATION_OF_SYNAPSE_STRUCTURE_OR_ACTIVITY	-0.277758	-0.0275416	-10.8481	6.44983e-25	2.39289e-22	45.674
GO_WNT_SIGNALING_PATHWAY	-0.223374	-0.0176328	-10.8205	8.26267e-25	3.05719e-22	45.429
GO_HEMOSTASIS	0.248426	0.0339958	10.8004	9.88754e-25	3.6485e-22	45.2514
GO_NEGATIVE_REGULATION_OF_CELL_ADHESION	0.281205	0.039261	10.7964	1.02513e-24	3.77249e-22	45.2157
GO_SMALL_MOLECULE_BIOSYNTHETIC_PROCESS	-0.230753	-0.0156767	-10.7839	1.14606e-24	4.20605e-22	45.1054
GO_CELLULAR_MACROMOLECULAR_COMPLEX_ASSEMBLY	-0.247888	-0.0218219	-10.7779	1.20878e-24	4.42414e-22	45.0527
GO_DEFENSE_RESPONSE	0.270603	0.0346052	10.7736	1.2566e-24	4.58661e-22	45.0144
GO_CHROMOSOME_ORGANIZATION	-0.255306	-0.0315783	-10.7221	1.98808e-24	7.21672e-22	44.5607
GO_REGULATION_OF_DEFENSE_RESPONSE	0.225796	0.0219786	10.721	2.00772e-24	7.26796e-22	44.551
GO_DEPHOSPHORYLATION	-0.286897	-0.0236304	-10.6037	5.68366e-24	2.03475e-21	43.5221
GO_CELLULAR_RESPONSE_TO_CYTOKINE_STIMULUS	0.236233	0.0202682	10.5854	6.6807e-24	2.38501e-21	43.3623
GO_CELLULAR_RESPONSE_TO_EXTERNAL_STIMULUS	0.203234	0.016456	10.4252	2.7277e-23	9.65607e-21	41.9716
GO_POSITIVE_REGULATION_OF_RESPONSE_TO_WOUNDING	0.313198	0.033361	10.4191	2.87737e-23	1.01571e-20	41.9188
GO_AMIDE_BIOSYNTHETIC_PROCESS	-0.266717	-0.0293274	-10.3816	3.99149e-23	1.40101e-20	41.5953
GO_POSITIVE_REGULATION_OF_CELL_ADHESION	0.230921	0.0298314	10.3635	4.67409e-23	1.63593e-20	41.4393
GO_ADAPTIVE_IMMUNE_RESPONSE_BASED_ON_SOMATIC_RECOMBINATION_OF_IMMUNE_RECEPTORS_BUILT_FROM_IMMUNOGLOBULIN_SUPERFAMILY_DOMAINS	0.397343	0.0412677	10.2396	1.36906e-22	4.75063e-20	40.3773
GO_PROTEIN_CATABOLIC_PROCESS	0.237033	0.00279743	10.2062	1.82701e-22	6.30319e-20	40.0921
GO_REGULATION_OF_WOUND_HEALING	0.2961	0.0508004	10.1725	2.44228e-22	8.40144e-20	39.8054
GO_REGULATION_OF_RESPONSE_TO_WOUNDING	0.249484	0.0326743	10.1445	3.10592e-22	1.06223e-19	39.5679
GO_POSITIVE_REGULATION_OF_CYTOPLASMIC_TRANSPORT	0.250511	0.0102804	10.1172	3.92491e-22	1.33839e-19	39.3367
GO_ADAPTIVE_IMMUNE_RESPONSE	0.350957	0.0408005	10.1011	4.50504e-22	1.5227e-19	39.2005
GO_REGULATION_OF_EPITHELIAL_CELL_PROLIFERATION	0.236399	0.0212124	10.0798	5.40648e-22	1.82198e-19	39.0203
GO_LEUKOCYTE_MEDIATED_IMMUNITY	0.355216	0.0363271	10.0318	8.15008e-22	2.73843e-19	38.6148
GO_LYMPHOCYTE_MEDIATED_IMMUNITY	0.355216	0.0363271	10.0318	8.15008e-22	2.73843e-19	38.6148
GO_IMMUNE_RESPONSE	0.283775	0.0322965	9.91527	2.19142e-21	7.27553e-19	37.6379
GO_REGULATION_OF_EXTRINSIC_APOPTOTIC_SIGNALING_PATHWAY_VIA_DEATH_DOMAIN_RECEPTORS	0.35149	0.0411533	9.8944	2.61425e-21	8.65316e-19	37.4637
GO_ORGANIC_HYDROXY_COMPOUND_METABOLIC_PROCESS	-0.302643	-0.0343034	-9.8452	3.95837e-21	1.30626e-18	37.054
GO_NEGATIVE_REGULATION_OF_EXTRINSIC_APOPTOTIC_SIGNALING_PATHWAY	0.298484	0.0272245	9.73692	9.81569e-21	3.19992e-18	36.1574
GO_RESPONSE_TO_ENDOPLASMIC_RETICULUM_STRESS	0.221827	0.00879134	9.719	1.14006e-20	3.70519e-18	36.0096
GO_POSITIVE_REGULATION_OF_EPITHELIAL_CELL_PROLIFERATION	0.246335	0.0203136	9.70532	1.27776e-20	4.13996e-18	35.897
GO_REGULATION_OF_EPITHELIAL_CELL_MIGRATION	0.233744	0.0224033	9.67034	1.70982e-20	5.50561e-18	35.6095
GO_MODULATION_OF_SYNAPTIC_TRANSMISSION	-0.226874	-0.0319459	-9.63879	2.2222e-20	7.13326e-18	35.3508
GO_REGULATION_OF_RESPONSE_TO_EXTRACELLULAR_STIMULUS	-0.236973	-0.0398986	-9.59298	3.24804e-20	1.03612e-17	34.9761
GO_DEFENSE_RESPONSE_TO_OTHER_ORGANISM	0.264971	0.0293621	9.57222	3.85597e-20	1.2262e-17	34.8068
GO_AGING	0.232165	0.0399769	9.56935	3.94835e-20	1.25163e-17	34.7834
GO_LYMPHOCYTE_ACTIVATION	0.229157	0.025099	9.528	5.55237e-20	1.749e-17	34.447
GO_MAINTENANCE_OF_LOCATION	0.243656	0.0190265	9.34472	2.48536e-19	7.72947e-17	32.9682
GO_NEGATIVE_REGULATION_OF_MULTI_ORGANISM_PROCESS	0.33834	0.0366787	9.31141	3.25645e-19	1.00299e-16	32.7016
GO_POSITIVE_REGULATION_OF_VASCULATURE_DEVELOPMENT	0.291355	0.0405454	9.29099	3.8417e-19	1.1794e-16	32.5386
GO_REGULATION_OF_LEUKOCYTE_MIGRATION	0.301083	0.0458788	9.28895	3.90584e-19	1.19519e-16	32.5223
GO_CYTOKINE_MEDIATED_SIGNALING_PATHWAY	0.241332	0.0208348	9.28501	4.0323e-19	1.22985e-16	32.4909
GO_REGULATION_OF_MULTI_ORGANISM_PROCESS	0.240446	0.0255226	9.26716	4.6577e-19	1.41594e-16	32.3487
GO_NEGATIVE_REGULATION_OF_HYDROLASE_ACTIVITY	0.257001	0.0218822	9.2657	4.71299e-19	1.42804e-16	32.337
GO_REGULATION_OF_INNATE_IMMUNE_RESPONSE	0.238562	0.0110283	9.23053	6.25859e-19	1.87758e-16	32.0573
GO_POSITIVE_REGULATION_OF_NF_KAPPAB_TRANSCRIPTION_FACTOR_ACTIVITY	0.231102	0.00683694	9.14815	1.21241e-18	3.60086e-16	31.4052
GO_POSITIVE_REGULATION_OF_SEQUENCE_SPECIFIC_DNA_BINDING_TRANSCRIPTION_FACTOR_ACTIVITY	0.206282	0.0109219	9.13963	1.298e-18	3.8291e-16	31.338
GO_NEGATIVE_REGULATION_OF_PEPTIDASE_ACTIVITY	0.296757	0.028326	9.06154	2.41908e-18	7.11208e-16	30.7242
GO_REGULATION_OF_MICROTUBULE_BASED_PROCESS	-0.25765	-0.0289078	-9.01057	3.62447e-18	1.05835e-15	30.3256
GO_REGULATION_OF_INFLAMMATORY_RESPONSE	0.238412	0.0259552	8.92001	7.40385e-18	2.15452e-15	29.6216
GO_NEGATIVE_REGULATION_OF_RESPONSE_TO_EXTERNAL_STIMULUS	0.209224	0.0260878	8.83036	1.49404e-17	4.28789e-15	28.9298
GO_IMMUNE_EFFECTOR_PROCESS	0.268236	0.031388	8.81682	1.66032e-17	4.73191e-15	28.8259
GO_INNATE_IMMUNE_RESPONSE	0.268797	0.0360708	8.75776	2.62808e-17	7.38492e-15	28.3734
GO_MALE_GAMETE_GENERATION	-0.235701	-0.0398897	-8.71928	3.54023e-17	9.87724e-15	28.08
GO_LEARNING	-0.240105	-0.0304258	-8.69451	4.28678e-17	1.19173e-14	27.8915
GO_NUCLEOSIDE_MONOPHOSPHATE_METABOLIC_PROCESS	-0.215676	-0.0327353	-8.62671	7.2222e-17	1.99333e-14	27.3778
GO_POSITIVE_REGULATION_OF_IMMUNE_RESPONSE	0.229376	0.0236788	8.56882	1.1247e-16	3.07044e-14	26.9417
GO_CELLULAR_PROTEIN_COMPLEX_ASSEMBLY	-0.211334	-0.0211188	-8.53864	1.41573e-16	3.82246e-14	26.7151
GO_SENSORY_ORGAN_DEVELOPMENT	0.203116	0.0187785	8.45012	2.7706e-16	7.42521e-14	26.0542
GO_CENTRAL_NERVOUS_SYSTEM_NEURON_DIFFERENTIATION	-0.210355	-0.0108084	-8.27709	1.014e-15	2.6871e-13	24.7776
GO_SYNAPTIC_SIGNALING	-0.231623	-0.0445603	-8.25166	1.22492e-15	3.22154e-13	24.5917
GO_GENERATION_OF_PRECURSOR_METABOLITES_AND_ENERGY	-0.226411	-0.0169591	-8.17916	2.09455e-15	5.42487e-13	24.0641
GO_REGULATION_OF_CELLULAR_RESPONSE_TO_GROWTH_FACTOR_STIMULUS	0.217814	0.0175645	8.17292	2.19313e-15	5.65827e-13	24.0189
GO_ACTIVATION_OF_IMMUNE_RESPONSE	0.223046	0.0189717	8.14525	2.68873e-15	6.82937e-13	23.8186
GO_RESPONSE_TO_INTERFERON_GAMMA	0.260478	0.0374887	7.89046	1.71158e-14	4.19338e-12	21.9994
GO_REGULATION_OF_NEURON_DEATH	-0.215177	-0.00448619	-7.88241	1.8134e-14	4.42469e-12	21.9426
GO_SIGNAL_RELEASE	-0.201203	-0.0261283	-7.81562	2.92315e-14	7.01555e-12	21.4737
GO_REGULATION_OF_SYMBIOSIS_ENCOMPASSING_MUTUALISM_THROUGH_PARASITISM	0.254824	0.0219923	7.60566	1.28477e-13	2.98067e-11	20.0202
GO_NEGATIVE_REGULATION_OF_RESPONSE_TO_WOUNDING	0.200667	0.0391226	7.35423	7.26017e-13	1.61902e-10	18.3216
GO_RESPONSE_TO_VIRUS	0.227065	0.0191379	6.84775	2.06689e-11	4.07177e-09	15.0429
GO_METENCEPHALON_DEVELOPMENT	-0.204188	-0.0323605	-6.45806	2.38548e-10	4.2223e-08	12.654
